# Supplementary material for: “The Day He Fell Ill, We Turned on a Switch…Now, Everything Is My Responsibility”: Scoping Review of Qualitative Studies Among Partners of Patients with Cancer
Source: Curr Oncol. 2026 Jan 24;33(2):69. doi: 10.3390/curroncol33020069 (PMC12939333; doi:10.3390/curroncol33020069)
Supplement: Supplementary file 1 [file curroncol-33-00069-s001.zip]

Archive with 1 entries (1 files):
- curroncol-4049276-SI.pdf
